# Supplementary material for: Technical Feasibility, Quality and Environmental Impact of a Partial Replacement of Cocoa Nibs with Cocoa Bean Hulls in Chocolate Bars
Source: Foods. 2026 Feb 4;15(3):558. doi: 10.3390/foods15030558 (PMC12897199; doi:10.3390/foods15030558)
Supplement: Supplementary file 1 [file foods-15-00558-s001.zip]

Archive with 1 entries (1 files):
- foods-4080203-supplementary.pdf
